# Supplementary material for: Saudi adolescents’ perceptions of dietary contributions to obesity: A qualitative study
Source: PLoS One. 2025 Nov 14;20(11):e0334407. doi: 10.1371/journal.pone.0334407 (PMC12617880; doi:10.1371/journal.pone.0334407)
Supplement: S1 File — (XLSX) [file pone.0334407.s001.xlsx]

## Sheet: Sheet1
Participant_ID	Age	Gender	Theme	Subtheme	Feedback/Statement
P1	12	Male	Stigma	Low self-esteem	Being mocked lowered my self-confidence.
P1	12	Male	Stigma	Psychological issues	Homework stress makes it hard to focus on my health.
P1	12	Male	Preventative strategies	Individual motivation	Encouragement from teachers would help me stay active.
P2	12	Male	Factors contributing to obesity	Cultural beliefs	Parents encourage children to overeat as a sign of prosperity.
P2	12	Male	Stigma	Mocking	I was mocked by family members while exercising.
P2	12	Male	Health risks of obesity	Low immunity	I worry that obesity is reducing my immunity.
P3	12	Male	Factors contributing to obesity	Peer pressure	Friends encouraged me to drink sodas at school.
P3	12	Male	Factors contributing to obesity	Cultural beliefs	Parents encourage children to overeat as a sign of prosperity.
P4	12	Male	Preventative strategies	National support	We need more extracurricular sports activities supported by schools.
P4	12	Male	Health risks of obesity	NCDs risk	I fear developing diabetes because of my obesity.
P5	12	Male	Education and health system aspects	Health policy	I don’t know of any health policies at my school.
P5	12	Male	Stigma	Low self-esteem	Being mocked lowered my self-confidence.
P5	12	Male	Factors contributing to obesity	Lack of knowledge	Parents know little about nutrition and don’t apply it.
P6	12	Male	Health risks of obesity	Low immunity	I worry that obesity is reducing my immunity.
P6	12	Male	Stigma	Mocking	People laugh at me when I try to jog.
P6	12	Male	Education and health system aspects	School policy	School policies on food are outdated and need review.
P7	12	Male	Education and health system aspects	School curriculum	Physical education should be mandatory for all grades.
P7	12	Male	Education and health system aspects	Health policy	I don’t know of any health policies at my school.
P7	12	Male	Factors contributing to obesity	Cultural beliefs	Parents encourage children to overeat as a sign of prosperity.
P8	12	Male	Health risks of obesity	NCDs risk	Obesity makes chronic diseases more likely.
P8	12	Male	Education and health system aspects	Training	Schools need staff trained to manage health issues.
P8	12	Male	Education and health system aspects	School policy	School policies on food are outdated and need review.
P8	12	Male	Factors contributing to obesity	Screen time	Most of my day is watching movies or social media.
P9	12	Male	Education and health system aspects	Health policy	Schools should develop modern health policies.
P9	12	Male	Education and health system aspects	School curriculum	Our curriculum should include health and nutrition education.
P10	12	Male	Preventative strategies	Individual motivation	I know I should exercise, but I lack motivation.
P10	12	Male	Stigma	Psychological issues	Homework stress makes it hard to focus on my health.
P10	12	Male	Education and health system aspects	School policy	School policies on food are outdated and need review.
P10	12	Male	Preventative strategies	National support	We need more extracurricular sports activities supported by schools.
P11	13	Male	Preventative strategies	National support	We need more extracurricular sports activities supported by schools.
P11	13	Male	Factors contributing to obesity	Cultural beliefs	In my family, being overweight means you are healthy.
P11	13	Male	Factors contributing to obesity	Unhealthy food access	Healthy food is too expensive for my family.
P12	13	Male	Preventative strategies	Individual motivation	I know I should exercise, but I lack motivation.
P12	13	Male	Preventative strategies	National support	The government should build more parks and playgrounds.
P12	13	Male	Factors contributing to obesity	Cultural beliefs	In my family, being overweight means you are healthy.
P12	13	Male	Health risks of obesity	Low immunity	I worry that obesity is reducing my immunity.
P13	13	Male	Health risks of obesity	Increased body weight	I feel discouraged about ever returning to a healthy weight.
P13	13	Male	Education and health system aspects	Training	Schools need staff trained to manage health issues.
P13	13	Male	Factors contributing to obesity	Unhealthy food access	Fast food is cheap and always available.
P13	13	Male	Stigma	Low self-esteem	Lack of school facilities makes me feel worse about myself.
P14	13	Male	Factors contributing to obesity	Screen time	Most of my day is watching movies or social media.
P14	13	Male	Preventative strategies	National support	We need more extracurricular sports activities supported by schools.
P15	13	Male	Health risks of obesity	Low immunity	I worry that obesity is reducing my immunity.
P15	13	Male	Education and health system aspects	Health policy	I don’t know of any health policies at my school.
P16	13	Male	Health risks of obesity	Increased body weight	My body weight increases and increases; it seems like a non-stop process.
P16	13	Male	Stigma	Low self-esteem	Being mocked lowered my self-confidence.
P16	13	Male	Preventative strategies	Public awareness	Public campaigns about obesity would help us.
P17	13	Male	Education and health system aspects	School policy	School policies on food are outdated and need review.
P17	13	Male	Preventative strategies	Public awareness	Schools should host awareness programs about healthy eating.
P17	13	Male	Preventative strategies	Individual motivation	Encouragement from teachers would help me stay active.
P17	13	Male	Factors contributing to obesity	Cultural beliefs	In my family, being overweight means you are healthy.
P18	14	Male	Factors contributing to obesity	Unhealthy food access	Delivery apps make it easy to order junk food.
P18	14	Male	Factors contributing to obesity	Lack of knowledge	We don’t understand how to keep a healthy body weight.
P18	14	Male	Education and health system aspects	School policy	School policies on food are outdated and need review.
P19	14	Male	Stigma	Mocking	I was mocked by family members while exercising.
P19	14	Male	Education and health system aspects	School curriculum	Our curriculum should include health and nutrition education.
P19	14	Male	Health risks of obesity	Low immunity	I worry that obesity is reducing my immunity.
P20	14	Male	Stigma	Low self-esteem	Being mocked lowered my self-confidence.
P20	14	Male	Education and health system aspects	Health policy	I don’t know of any health policies at my school.
P21	14	Male	Preventative strategies	Public awareness	Schools should host awareness programs about healthy eating.
P21	14	Male	Stigma	Psychological issues	Homework stress makes it hard to focus on my health.
P22	14	Male	Factors contributing to obesity	Unhealthy food access	Delivery apps make it easy to order junk food.
P22	14	Male	Health risks of obesity	NCDs risk	Obesity makes chronic diseases more likely.
P22	14	Male	Stigma	Psychological issues	Homework stress makes it hard to focus on my health.
P23	14	Male	Factors contributing to obesity	Screen time	I spend late nights on my phone, so I don’t exercise.
P23	14	Male	Education and health system aspects	School curriculum	Physical education should be mandatory for all grades.
P24	14	Male	Education and health system aspects	Health policy	I don’t know of any health policies at my school.
P24	14	Male	Preventative strategies	National support	We need more extracurricular sports activities supported by schools.
P24	14	Male	Factors contributing to obesity	Unhealthy food access	Processed snacks are everywhere in school canteens.
P24	14	Male	Stigma	Low self-esteem	Lack of school facilities makes me feel worse about myself.
P25	14	Male	Factors contributing to obesity	Lack of knowledge	Parents know little about nutrition and don’t apply it.
P25	14	Male	Preventative strategies	National support	We need more extracurricular sports activities supported by schools.
P26	15	Male	Preventative strategies	Public awareness	Schools should host awareness programs about healthy eating.
P26	15	Male	Stigma	Psychological issues	I feel too shy to exercise because of my weight.
P26	15	Male	Factors contributing to obesity	Screen time	Most of my day is watching movies or social media.
P27	15	Male	Factors contributing to obesity	Lack of knowledge	We don’t understand how to keep a healthy body weight.
P27	15	Male	Factors contributing to obesity	Screen time	I spend late nights on my phone, so I don’t exercise.
P27	15	Male	Stigma	Psychological issues	I feel too shy to exercise because of my weight.
P28	15	Male	Factors contributing to obesity	Lack of knowledge	We don’t understand how to keep a healthy body weight.
P28	15	Male	Preventative strategies	Individual motivation	Encouragement from teachers would help me stay active.
P29	15	Male	Stigma	Psychological issues	I feel too shy to exercise because of my weight.
P29	15	Male	Factors contributing to obesity	Unhealthy food access	Fast food is cheap and always available.
P30	15	Male	Education and health system aspects	Health policy	Schools should develop modern health policies.
P30	15	Male	Stigma	Psychological issues	I feel too shy to exercise because of my weight.
P30	15	Male	Factors contributing to obesity	Cultural beliefs	In my family, being overweight means you are healthy.
P30	15	Male	Factors contributing to obesity	Screen time	Most of my day is watching movies or social media.
P31	15	Female	Factors contributing to obesity	Lack of knowledge	Parents know little about nutrition and don’t apply it.
P31	15	Female	Stigma	Low self-esteem	Being mocked lowered my self-confidence.
P31	15	Female	Factors contributing to obesity	Screen time	Most of my day is watching movies or social media.
P31	15	Female	Preventative strategies	Public awareness	Schools should host awareness programs about healthy eating.
P32	15	Female	Preventative strategies	National support	We need more extracurricular sports activities supported by schools.
P32	15	Female	Factors contributing to obesity	Cultural beliefs	In my family, being overweight means you are healthy.
P32	15	Female	Education and health system aspects	Health policy	I don’t know of any health policies at my school.
P33	15	Female	Health risks of obesity	Low immunity	I worry that obesity is reducing my immunity.
P33	15	Female	Education and health system aspects	School curriculum	Physical education should be mandatory for all grades.
P33	15	Female	Preventative strategies	National support	The government should build more parks and playgrounds.
P33	15	Female	Health risks of obesity	NCDs risk	I fear developing diabetes because of my obesity.
P34	15	Female	Preventative strategies	Individual motivation	Encouragement from teachers would help me stay active.
P34	15	Female	Stigma	Low self-esteem	Being mocked lowered my self-confidence.
P34	15	Female	Education and health system aspects	Training	Schools need staff trained to manage health issues.
P35	16	Female	Preventative strategies	National support	We need more extracurricular sports activities supported by schools.
P35	16	Female	Factors contributing to obesity	Unhealthy food access	Fast food is cheap and always available.
P36	16	Female	Education and health system aspects	School curriculum	Our curriculum should include health and nutrition education.
P36	16	Female	Stigma	Mocking	I was mocked by family members while exercising.
P37	16	Female	Factors contributing to obesity	Unhealthy food access	Delivery apps make it easy to order junk food.
P37	16	Female	Health risks of obesity	NCDs risk	Obesity makes chronic diseases more likely.
P37	16	Female	Education and health system aspects	School policy	School policies on food are outdated and need review.
P38	16	Female	Stigma	Mocking	People laugh at me when I try to jog.
P38	16	Female	Education and health system aspects	Training	Teachers should be trained about obesity.
P38	16	Female	Preventative strategies	National support	We need more extracurricular sports activities supported by schools.
P39	16	Female	Education and health system aspects	School policy	School policies on food are outdated and need review.
P39	16	Female	Education and health system aspects	Health policy	Schools should develop modern health policies.
P39	16	Female	Education and health system aspects	School curriculum	Our curriculum should include health and nutrition education.
P39	16	Female	Preventative strategies	National support	The government should build more parks and playgrounds.
P40	16	Female	Factors contributing to obesity	Cultural beliefs	In my family, being overweight means you are healthy.
P40	16	Female	Preventative strategies	National support	The government should build more parks and playgrounds.
P41	16	Female	Health risks of obesity	Low immunity	I believe my immunity is weaker than my peers.
P41	16	Female	Factors contributing to obesity	Lack of knowledge	Parents know little about nutrition and don’t apply it.
P41	16	Female	Education and health system aspects	Health policy	Schools should develop modern health policies.
P42	16	Female	Education and health system aspects	Health policy	I don’t know of any health policies at my school.
P42	16	Female	Stigma	Mocking	People laugh at me when I try to jog.
P42	16	Female	Preventative strategies	Public awareness	Schools should host awareness programs about healthy eating.
P43	16	Female	Factors contributing to obesity	Cultural beliefs	In my family, being overweight means you are healthy.
P43	16	Female	Education and health system aspects	School curriculum	Our curriculum should include health and nutrition education.
P44	16	Female	Health risks of obesity	Low immunity	I believe my immunity is weaker than my peers.
P44	16	Female	Stigma	Low self-esteem	Lack of school facilities makes me feel worse about myself.
P44	16	Female	Preventative strategies	Public awareness	Public campaigns about obesity would help us.
P44	16	Female	Factors contributing to obesity	Lack of knowledge	Parents know little about nutrition and don’t apply it.
P45	17	Female	Factors contributing to obesity	Unhealthy food access	Processed snacks are everywhere in school canteens.
P45	17	Female	Education and health system aspects	School policy	School policies on food are outdated and need review.
P45	17	Female	Education and health system aspects	School curriculum	Physical education should be mandatory for all grades.
P45	17	Female	Factors contributing to obesity	Peer pressure	Group snacking during school caused my weight gain.
P46	17	Female	Preventative strategies	National support	We need more extracurricular sports activities supported by schools.
P46	17	Female	Factors contributing to obesity	Cultural beliefs	In my family, being overweight means you are healthy.
P46	17	Female	Factors contributing to obesity	Lack of knowledge	We don’t understand how to keep a healthy body weight.
P47	17	Female	Stigma	Mocking	People laugh at me when I try to jog.
P47	17	Female	Education and health system aspects	Health policy	Schools should develop modern health policies.
P47	17	Female	Health risks of obesity	NCDs risk	I fear developing diabetes because of my obesity.
P47	17	Female	Health risks of obesity	Low immunity	I worry that obesity is reducing my immunity.
P48	17	Female	Health risks of obesity	Low immunity	I worry that obesity is reducing my immunity.
P48	17	Female	Education and health system aspects	Health policy	Schools should develop modern health policies.
P48	17	Female	Factors contributing to obesity	Peer pressure	Friends encouraged me to drink sodas at school.
P49	17	Female	Preventative strategies	Individual motivation	Encouragement from teachers would help me stay active.
P49	17	Female	Preventative strategies	National support	The government should build more parks and playgrounds.
P49	17	Female	Factors contributing to obesity	Peer pressure	Group snacking during school caused my weight gain.
P49	17	Female	Stigma	Psychological issues	I feel too shy to exercise because of my weight.
P50	17	Female	Factors contributing to obesity	Peer pressure	Group snacking during school caused my weight gain.
P50	17	Female	Factors contributing to obesity	Cultural beliefs	Parents encourage children to overeat as a sign of prosperity.
P50	17	Female	Education and health system aspects	Training	Schools need staff trained to manage health issues.
P51	17	Female	Factors contributing to obesity	Screen time	I spend late nights on my phone, so I don’t exercise.
P51	17	Female	Preventative strategies	Individual motivation	I know I should exercise, but I lack motivation.
P51	17	Female	Preventative strategies	National support	The government should build more parks and playgrounds.
P52	17	Female	Factors contributing to obesity	Lack of knowledge	We don’t understand how to keep a healthy body weight.
P52	17	Female	Preventative strategies	National support	The government should build more parks and playgrounds.
P53	17	Female	Education and health system aspects	Training	Schools need staff trained to manage health issues.
P53	17	Female	Preventative strategies	Individual motivation	I know I should exercise, but I lack motivation.
P53	17	Female	Health risks of obesity	NCDs risk	Obesity makes chronic diseases more likely.
P53	17	Female	Education and health system aspects	Health policy	Schools should develop modern health policies.
P54	18	Female	Health risks of obesity	NCDs risk	I fear developing diabetes because of my obesity.
P54	18	Female	Stigma	Mocking	People laugh at me when I try to jog.
P54	18	Female	Factors contributing to obesity	Lack of knowledge	Parents know little about nutrition and don’t apply it.
P55	18	Female	Preventative strategies	Individual motivation	I know I should exercise, but I lack motivation.
P55	18	Female	Preventative strategies	National support	The government should build more parks and playgrounds.
P56	18	Female	Education and health system aspects	Health policy	I don’t know of any health policies at my school.
P56	18	Female	Education and health system aspects	School policy	School policies on food are outdated and need review.
P57	18	Female	Factors contributing to obesity	Lack of knowledge	Parents know little about nutrition and don’t apply it.
P57	18	Female	Stigma	Mocking	People laugh at me when I try to jog.
P57	18	Female	Preventative strategies	National support	The government should build more parks and playgrounds.
P58	18	Female	Health risks of obesity	NCDs risk	Obesity makes chronic diseases more likely.
P58	18	Female	Stigma	Mocking	People laugh at me when I try to jog.
P58	18	Female	Health risks of obesity	Increased body weight	My body weight increases and increases; it seems like a non-stop process.
P58	18	Female	Preventative strategies	Individual motivation	Encouragement from teachers would help me stay active.
P59	18	Female	Health risks of obesity	NCDs risk	Obesity makes chronic diseases more likely.
P59	18	Female	Education and health system aspects	Health policy	I don’t know of any health policies at my school.
P60	18	Female	Stigma	Psychological issues	I feel too shy to exercise because of my weight.
P60	18	Female	Factors contributing to obesity	Unhealthy food access	Delivery apps make it easy to order junk food.
P60	18	Female	Preventative strategies	Individual motivation	Encouragement from teachers would help me stay active.
P61	18	Female	Stigma	Low self-esteem	Being mocked lowered my self-confidence.
P61	18	Female	Factors contributing to obesity	Peer pressure	Group snacking during school caused my weight gain.
P62	18	Female	Factors contributing to obesity	Cultural beliefs	Parents encourage children to overeat as a sign of prosperity.
P62	18	Female	Stigma	Mocking	I was mocked by family members while exercising.
P62	18	Female	Preventative strategies	National support	We need more extracurricular sports activities supported by schools.
